# Supplementary material for: Effects of Physical Exercise on Cognition and Telomere Length in Healthy Older Women
Source: Brain Sci. 2021 Oct 27;11(11):1417. doi: 10.3390/brainsci11111417 (PMC8615568; doi:10.3390/brainsci11111417)
Supplement: Supplementary file 1 [file brainsci-11-01417-s001.zip]

Archive with 1 entries (1 files):
- brainsci-1429034-supplementary.pdf
